# Supplementary material for: Towards Circular Water Treatment: Adsorption Mechanism and Analytical Characterization of Metformin Retention on Amberlite XAD7HP Resin
Source: Polymers (Basel). 2026 Jul 17;18(14):1751. doi: 10.3390/polym18141751 (PMC13416504; doi:10.3390/polym18141751)
Supplement: Supplementary file 1 [file polymers-18-01751-s001.zip]

Archive with 1 entries (1 files):
- polymers-4420315-supplementary.pdf
